# Supplementary material for: Comparative Study of the Effectiveness of Cellulose, Pectin and Citrus Peel Powder in Alleviating Loperamide-Induced Constipation
Source: Foods. 2026 Jan 9;15(2):240. doi: 10.3390/foods15020240 (PMC12840159; doi:10.3390/foods15020240)
Supplement: Supplementary file 1 [file foods-15-00240-s001.zip]

Archive with 1 entries (1 files):
- foods-4058443-supplementary.pdf
